# Supplementary material for: Krt5+/Krt15+ foregut basal progenitors give rise to cyclooxygenase-2-dependent tumours in response to gastric acid stress
Source: Nat Commun. 2019 May 20;10:2225. doi: 10.1038/s41467-019-10194-0 (PMC6527614; doi:10.1038/s41467-019-10194-0)
Supplement: Supplementary file 3 — Source Data [file 41467_2019_10194_MOESM3_ESM.zip]

Archive with 2 entries (2 files):
- Source Data.xlsx
- Source data.pdf
