# Supplementary material for: Krt5+/Krt15+ foregut basal progenitors give rise to cyclooxygenase-2-dependent tumours in response to gastric acid stress
Source: Nat Commun. 2019 May 20;10:2225. doi: 10.1038/s41467-019-10194-0 (PMC6527614; doi:10.1038/s41467-019-10194-0)
Supplement: Supplementary file 3 — Source Data [file 41467_2019_10194_MOESM3_ESM.zip › Source Data.xlsx]

## Sheet: Fig. 4c
	Ctrl-D1	Ctrl-D2	Ctrl-D3	Ctrl-A1	Ctrl-A2	Ctrl-A3	Ras/p53-D1	Ras/p53-D2	Ras/p53-D3	Ras/p53-A1	Ras/p53-A2	Ras/p53-A3
F1	3	3	6	3	2	2	7	8	5	3	4	5
F2	3	3	3	1	2	5	2	6	3	5	5	7
F3	3	2	4	4	4	3	4	6	4	5	6	6
F4	4	3	3	2	6	2	5	5	6	4	5	4
F5	3	1	1	6	1	6	5	4	6	4	7	6
F6	5	3	4	1	3	4	6	7	7	7	6	5
F7	3	6	1	2	2	6	6	5	3	5	6	4
F8	2	4	5	3	7	3	6	3	4	5	6	6
F9	4	4	3	4	2	2	4	4	6	4	5	4
F10	4	1	5	2	3	1	6	6	4	4	4	6
F11	2	2	6	3	4	4	4	2	7	7	6	4
F12	2	4	4	2	3	3	5	6	4	4	4	4
F13	1	6	2	2	2	5	6	4	5	6	5	4
F14	5	2	4	4	2	3	6	6	5	5	6	6
F15	3	3	3	3	3	6	6	3	6	3	6	4
F16	6	5	2	6	4	3	8	6	4	4	3	3
F17	5	3	2	4	4	5	4	3	5	7	6	6
F18	5	6	1	2	6	5	3	5	3	8	4	3
F19	3	4	2	3	3	4	4	3	4	7	3	3
F20	2	4	3	4	5	3	4	4	6	7	3	4
F21	3	4	3	6	7	2	3	5	6	6	7	7
F22	3	2	3	3	2	1	4	5	8	4	4	6
F23	2	1	3	4	4	3	2	6	4	2	5	7
F24	6	5	6	3	6	5	3	6	4	4	4	6
F25	6	2	1	3	6	2	6	3	6	5	5	8
SUM	88	83	80	80	93	88	119	121	125	125	125	128

## Sheet: Fig. 4d
	Ctrl-D1	Ctrl-D2	Ctrl-D3	Ctrl-A1	Ctrl-A2	Ctrl-A3	Ras/p53-D1	Ras/p53-D2	Ras/p53-D3	Ras/p53-A1	Ras/p53-A2	Ras/p53-A3
F1	3	3	1	1	1	3	5	6	5	6	5	3
F2	2	3	3	4	4	3	7	8	2	6	6	5
F3	4	4	2	4	3	2	4	7	4	7	6	6
F4	4	4	4	5	3	5	5	2	5	4	4	8
F5	3	3	5	1	6	2	6	7	6	5	6	5
F6	2	3	3	5	5	5	6	6	6	6	7	6
F7	3	2	3	3	4	3	3	4	6	6	6	6
F8	3	3	5	6	3	6	8	5	4	5	6	7
F9	4	2	3	3	5	2	6	6	6	8	4	2
F10	3	3	1	6	4	6	5	8	6	5	5	6
F11	3	2	3	5	2	2	3	4	6	8	7	6
F12	2	5	5	3	3	5	7	6	6	7	8	3
F13	5	3	5	3	2	3	6	6	6	5	4	3
F14	3	1	3	2	2	6	6	6	3	8	6	5
F15	2	2	1	2	3	4	6	6	3	7	5	6
F16	4	6	5	3	2	6	4	7	4	3	5	4
F17	2	4	5	2	1	5	6	3	5	3	8	5
F18	3	2	3	3	2	4	7	6	7	8	6	8
F19	2	5	2	5	1	4	3	3	7	3	3	5
F20	4	5	4	2	3	3	6	6	5	7	5	5
F21	4	4	2	2	6	2	7	3	6	4	4	5
F22	4	4	2	4	5	2	1	6	8	5	2	5
F23	2	4	1	4	5	4	4	5	4	6	8	8
F24	5	4	5	5	5	3	5	6	5	6	6	4
F25	2	2	2	1	1	4	2	5	6	2	4	6
SUM	78	83	78	84	81	94	128	137	131	140	136	132

## Sheet: Fig. 4e
	Ctrl-D-1	Ctrl-D-2	Ctrl-D-3	Ctrl-A-1	Ctrl-A-2	Ctrl-A-3	Ras/p53-D-1	Ras/p53-D-2	Ras/p53-D-3	Ras/p53-A-1	Ras/p53-A-2	Ras/p53-A-3
Small	68	60	54	56	66	54	43	46	29	49	30	46
Medium	78	80	93	93	89	80	88	78	88	75	93	83
Large	6	14	3	3	2	20	21	29	43	29	35	41
Total	152	154	150	152	157	154	152	153	160	153	158	170

## Sheet: Fig. 4i
	Keratin 6
Vehicle1	15253.2
Vehicle2	17723.9
Vehicle3	26081.3
Vehicle4	21386.4
Vehicle5	17532.3
PPI1	7534.02
PPI2	11378.4
PPI3	8091.89
PPI4	11010.4
PPI5	7583.1

## Sheet: Fig. 4j
	Keratin 5
Vehicle1	42612
Vehicle2	41161.1
Vehicle3	38754.5
Vehicle4	42342.2
Vehicle5	38750.2
PPI1	23283.6
PPI2	20284.2
PPI3	22455
PPI4	21225.6
PPI5	21001.9

## Sheet: Fig. 5c
	Vehicle-1	Vehicle-2	Vehicle-3	25uM-1	25uM-2	25uM-3	50uM-1	50uM-2	50uM-3
F1	6	6	6	4	4	4	4	5	1
F2	6	6	5	3	5	6	5	4	4
F3	5	5	3	5	5	5	3	8	5
F4	7	6	7	6	4	5	6	4	5
F5	6	6	6	7	4	6	5	3	4
F6	7	5	6	5	4	4	4	6	1
F7	4	7	8	6	6	6	5	3	6
F8	6	4	7	6	6	4	2	3	8
F9	7	5	6	7	8	6	6	5	6
F10	7	6	6	4	4	3	5	5	3
F11	6	6	7	4	6	6	6	5	4
F12	5	6	9	5	7	2	6	6	4
F13	4	7	8	3	4	6	5	5	8
F14	5	6	7	4	6	4	4	6	6
F15	4	5	5	3	5	3	4	6	5
F16	4	4	4	6	7	6	4	4	6
F17	6	7	7	4	3	4	2	6	4
F18	6	3	6	4	7	3	8	2	1
F19	6	6	5	3	8	7	6	6	4
F20	6	6	6	3	3	5	5	4	2
F21	7	5	6	4	7	6	3	5	6
F22	3	6	7	3	3	5	4	2	5
F23	5	5	7	6	8	4	6	5	2
F24	6	4	5	6	1	5	2	3	6
F25	6	4	4	5	4	3	3	3	1
SUM	140	136	153	116	129	118	113	114	107

## Sheet: Fig. 5i
	Keratin 5
Ptgs2(+/+)1	34518
Ptgs2(+/+)2	32934
Ptgs2(+/+)3	30484
Ptgs2(+/+)4	32374
Ptgs2(-/-)1	24637
Ptgs2(-/-)2	26748
Ptgs2(-/-)3	24662
Ptgs2(-/-)4	28196

## Sheet: Fig. 5j
	Keratin 6
Ptgs2(+/+)1	27396
Ptgs2(+/+)2	28207
Ptgs2(+/+)3	29344
Ptgs2(+/+)4	25176
Ptgs2(-/-)1	9575
Ptgs2(-/-)2	14231
Ptgs2(-/-)3	14081
Ptgs2(-/-)4	12363

## Sheet: Fig. 5k
	Loricrin
Ptgs2(+/+)1	19826
Ptgs2(+/+)2	12478
Ptgs2(+/+)3	18445
Ptgs2(+/+)4	25320
Ptgs2(-/-)1	65265
Ptgs2(-/-)2	58460
Ptgs2(-/-)3	55320
Ptgs2(-/-)4	66462

## Sheet: Suppl Fig. 1c
K5-1	33
K5-2	48
K5-3	56
K5-4	32
K5-5	42
K5-6	31
K15-1	16
K15-2	12
K15-3	8
K15-4	11
K15-5	10
K15-6	20

[truncated: 3 more sheets: Suppl Fig. 4b, Suppl Fig. 4d, Suppl Fig. 8a]
